# Supplementary material for: Microbial community profiling and culturing reveal functional groups of bacteria associated with Thai commercial stingless worker bees (Tetragonula pagdeni)
Source: PLoS One. 2023 Mar 1;18(3):e0280075. doi: 10.1371/journal.pone.0280075 (PMC9977063; doi:10.1371/journal.pone.0280075)
Supplement: S1 File — (ZIP) [file pone.0280075.s008.zip]

Archive with 3 entries (2 files):
- S1_file.xlsx
- __MACOSX/
- __MACOSX/._S1_file.xlsx
