# Supplementary material for: Microbial community profiling and culturing reveal functional groups of bacteria associated with Thai commercial stingless worker bees (Tetragonula pagdeni)
Source: PLoS One. 2023 Mar 1;18(3):e0280075. doi: 10.1371/journal.pone.0280075 (PMC9977063; doi:10.1371/journal.pone.0280075)
Supplement: S1 File — (ZIP) [file pone.0280075.s008.zip › S1_file.xlsx]

## Sheet: NGS BioProject ID
NGS BioProject ID	PRJNA753230

## Sheet: 16S
Accession numbers of 16S rRNA gene sequences of isolates
Isolates	Accession numbers
CMU_LAB_1	OQ119143
CMU_LAB_2	OQ119144
CMU_LAB_3	OQ119145
CMU_LAB_4	OQ119146
CMU_LAB_5	OQ119147
CMU_LAB_6	OQ119148
CMU_LAB_8	OQ119149
CMU_LAB_9	OQ119150
CMU_LAB_10	OQ119151
CMU_LAB_13	OQ119152
CMU_LAB_14	OQ119153

## Sheet: COI
Accession numbers of COI gene sequences of Tetragonula pagdeni specimens
Specimens	Accession numbers
Seq1	OQ121114
Seq2	OQ121115
Seq3	OQ121116
Seq4	OQ121117
Seq5	OQ121118
Seq6	OQ121119
