# Supplementary material for: Microbial community profiling and culturing reveal functional groups of bacteria associated with Thai commercial stingless worker bees (Tetragonula pagdeni)
Source: PLoS One. 2023 Mar 1;18(3):e0280075. doi: 10.1371/journal.pone.0280075 (PMC9977063; doi:10.1371/journal.pone.0280075)
Supplement: S1 Data — (XLSX) [file pone.0280075.s010.xlsx]

## Sheet: Heat-tree
group	outST01	outST02	outST03	outST04	outST05	outST06
methanotrophy	0	0	0	0	0	0
acetoclastic_methanogenesis	0	0	0	0	0	0
methanogenesis_by_disproportionation_of_methyl_groups	0	0	0	0	0	0
methanogenesis_using_formate	0	0	0	0	0	0
methanogenesis_by_CO2_reduction_with_H2	0	0	0	0	0	0
methanogenesis_by_reduction_of_methyl_compounds_with_H2	0	0	0	0	0	0
hydrogenotrophic_methanogenesis	0	0	0	0	0	0
methanogenesis	0	0	0	0	0	0
methanol_oxidation	0	0	0.000295047	0	0.000125303	0
methylotrophy	0	0	0.000295047	0	0.000125303	0
aerobic_ammonia_oxidation	0	0	0	0	0	0
aerobic_nitrite_oxidation	0	0	0.000417983	0	0	0
nitrification	0	0	0.000417983	0	0	0
sulfate_respiration	0	0	0	0	0	0
sulfur_respiration	0	0	0	0	0	0
dark_sulfite_oxidation	0	0	0	0	0	0
sulfite_respiration	0	0	0	0	0	0
thiosulfate_respiration	0	0	0	0	0	0
respiration_of_sulfur_compounds	0	0	0	0	0	0
arsenate_detoxification	0	0	0	0	0	0
arsenate_respiration	0	0	0	0	0	0
dissimilatory_arsenate_reduction	0	0	0	0	0	0
arsenite_oxidation_detoxification	0	0	0	0	0	0
arsenite_oxidation_energy_yielding	0	0	0	0	0	0
dissimilatory_arsenite_oxidation	0	0	0	0	0	0
anammox	0	0	0	0	0	0
nitrate_denitrification	0	0	0	0	0	0
nitrite_denitrification	0	0	0	0	0	0
nitrous_oxide_denitrification	0	0	0	0	0	0
denitrification	0	0	0	0	0	0
chitinolysis	0	0	0.000368809	0	0	0
knallgas_bacteria	0	0	0	0	0	0
dark_hydrogen_oxidation	0	0	0	0	0	0
nitrogen_fixation	0	0	0.00013523	0	0	0
nitrate_ammonification	0	0	0	0	0	0
nitrite_ammonification	0	0	0	0	0	0
nitrite_respiration	0	0	0	0	0	0
cellulolysis	0	0	0	0	0	0
xylanolysis	0	0	0	0	0	0
dark_sulfide_oxidation	0	0	0	0	0	0
dark_sulfur_oxidation	0	0	0	0	0	0
dark_thiosulfate_oxidation	0	0	0	0	0	0.000191765
dark_oxidation_of_sulfur_compounds	0	0	0	0	0	0.000191765
manganese_oxidation	0	0	0.000159817	0.000191153	0	0
manganese_respiration	0	0	0	0	0	0
ligninolysis	0	0	0	0	0	0
fermentation	0.313727	0.108856	0.464219	0.153114	0.319292	0.326749
aerobic_chemoheterotrophy	0.173545	0.382265	0.0201984	0.250201	0.134178	0.16748
invertebrate_parasites	0	0	0	0.000344076	0	0
human_pathogens_septicemia	0	0	0	0.000439653	0.000271489	0
human_pathogens_pneumonia	0	0	0	0	0	0
human_pathogens_nosocomia	0	0	0	0	0	0
human_pathogens_meningitis	0	0	0	0.000439653	0.000271489	0
human_pathogens_gastroenteritis	0	0	0	0	0	0
human_pathogens_diarrhea	0	0	0	0	0	0
human_pathogens_all	0	0	0.00104496	0.000439653	0.000375908	0.000174331
fish_parasites	0	0	0	0	0	0
human_gut	0.000114155	0.000168267	0.000331928	0	0	0
human_associated	0.000114155	0.000168267	0.00137689	0.000439653	0.000375908	0.000174331
mammal_gut	0.000114155	0.000168267	0.000331928	0	0	0
animal_parasites_or_symbionts	0.00313927	0.00221336	0.00296276	0.0026188	0.000375908	0.00338203
plant_pathogen	0	0	0	0	0	0
oil_bioremediation	0	0	0	0	0	0
aromatic_hydrocarbon_degradation	0	0	0.000381102	0	0	0
aromatic_compound_degradation	0.000171233	0	0.0017334	0	0	0.000296363
aliphatic_non_methane_hydrocarbon_degradation	0.00483733	0.00085428	0.00102037	0.0399511	0.00482416	0
hydrocarbon_degradation	0.00483733	0.00085428	0.00102037	0.0399511	0.00482416	0
dark_iron_oxidation	0	0	0	0	0	0
iron_respiration	0	0	0	0	0	0
nitrate_respiration	0	0	0.000122936	0	0	0
nitrate_reduction	0	0.000168267	0.00189322	0.000974882	0.000125303	0.000854224
nitrogen_respiration	0	0	0.000122936	0	0	0
fumarate_respiration	0	0	0	0	0	0
intracellular_parasites	0.00109874	0.00132025	0.00164735	0.00428184	0.00261048	0.000575294
chlorate_reducers	0	0	0	0	0	0
predatory_or_exoparasitic	0	0	0	0	0	0
chloroplasts	0.00602169	0.0111574	0.010425	0.0622204	0.0645309	0.00468952
nonphotosynthetic_cyanobacteria	0	0	0	0	0	0
photosynthetic_cyanobacteria	0	0	0.000110643	0.000172038	0.0023181	0.000209198
anoxygenic_photoautotrophy_H2_oxidizing	0	0	0	0	0	0
anoxygenic_photoautotrophy_S_oxidizing	0	0	0.00013523	0	0	0
anoxygenic_photoautotrophy_Fe_oxidizing	0	0	0	0	0	0
anoxygenic_photoautotrophy	0	0	0.00013523	0	0	0
oxygenic_photoautotrophy	0	0	0.000110643	0.000172038	0.0023181	0.000209198
photoautotrophy	0	0	0.000245872	0.000172038	0.0023181	0.000209198
aerobic_anoxygenic_phototrophy	0	0	0	0	0	0
photoheterotrophy	0	0	0.00013523	0	0	0
phototrophy	0	0	0.000245872	0.000172038	0.0023181	0.000209198
plastic_degradation	0	0	0.000295047	0	0	0
ureolysis	0	0	0.00170881	0.000439653	0	0.000174331
reductive_acetogenesis	0	0	0	0	0	0
chemoheterotrophy	0.49228	0.491807	0.485955	0.443266	0.45842	0.49423
