# Supplementary material for: Microbial community profiling and culturing reveal functional groups of bacteria associated with Thai commercial stingless worker bees (Tetragonula pagdeni)
Source: PLoS One. 2023 Mar 1;18(3):e0280075. doi: 10.1371/journal.pone.0280075 (PMC9977063; doi:10.1371/journal.pone.0280075)
Supplement: S2 Data — (XLSX) [file pone.0280075.s011.xlsx]

## Sheet: KEGG-pathway-entries-with-the-t
pathway_name	%Frequency
D-Glutamine and D-glutamate metabolism	2.35553
D-Alanine metabolism	2.09518
Peptidoglycan biosynthesis	2.07771
Biosynthesis of vancomycin group antibiotics	2.03745
Pentose phosphate pathway	1.98879
Lysine biosynthesis	1.96726
Aminoacyl-tRNA biosynthesis	1.88906
Valine, leucine and isoleucine biosynthesis	1.81288
Mismatch repair	1.78866
Fatty acid biosynthesis	1.76957
Ribosome	1.76487
Thiamine metabolism	1.7277
One carbon pool by folate	1.72409
Alanine, aspartate and glutamate metabolism	1.71214
Lipoic acid metabolism	1.62482
Cell cycle - Caulobacter	1.58704
Homologous recombination	1.58389
Pantothenate and CoA biosynthesis	1.54626
Protein export	1.51859
Pyruvate metabolism	1.43651
Synthesis and degradation of ketone bodies	1.42598
Secondary bile acid biosynthesis	1.42569
Terpenoid backbone biosynthesis	1.40063
Streptomycin biosynthesis	1.39647
Biosynthesis of ansamycins	1.38961
DNA replication	1.37164
Glycolysis / Gluconeogenesis	1.34274
Pyrimidine metabolism	1.30823
C5-Branched dibasic acid metabolism	1.2858
Carbon fixation in photosynthetic organisms	1.25245
Drug metabolism - other enzymes	1.21178
Glutathione metabolism	1.20723
Base excision repair	1.14794
Purine metabolism	1.11902
Sulfur relay system	1.11451
Nicotinate and nicotinamide metabolism	1.10918
Cysteine and methionine metabolism	1.07623
Selenocompound metabolism	1.07037
Glycine, serine and threonine metabolism	1.0589
Biotin metabolism	1.02495
Amino sugar and nucleotide sugar metabolism	1.00528
Folate biosynthesis	0.979471
Carbon fixation pathways in prokaryotes	0.976099
Butanoate metabolism	0.948594
Bacterial chemotaxis	0.917368
Taurine and hypotaurine metabolism	0.900477
Fructose and mannose metabolism	0.883092
Nucleotide excision repair	0.876776
Propanoate metabolism	0.8732
Citrate cycle (TCA cycle)	0.868137
